# Supplementary material for: Molecular subclass of uterine fibroids predicts tumor shrinkage in response to ulipristal acetate
Source: Hum Mol Genet. 2022 Sep 1;32(7):1063–71. doi: 10.1093/hmg/ddac217 (PMC10026225; doi:10.1093/hmg/ddac217)
Supplement: HMG-2022-CE-00190_Kolterud_Table_S1_ddac217 [file hmg-2022-ce-00190_kolterud_table_s1_ddac217.xlsx]

## Sheet: Sheet1
Patient	Age at surgery	Type of surgery	Tumor	MED12 c.DNA	MED12 protein	MED12 mutation	HMGA2 overexpression	Size before treatment (mm)	Size after treatment (mm)	Treatment duration (months)	Scoring	Tumor type	Total UFs	Parity	Treating clinicians' comment
DS013	39	Hysterectomy	DS013M1	wt		NO	NO	66 x 57	52 x 40,7	4 x 3	VGR	intramural	1	1	"myoma that further decreased in size during UPA treatment"
DS015	49	Hysterectomy	DS015M1	wt		NO	YES	70 x 50	59 x 52	2 x 3	GR	intramural	1	0	"some regression"
DS017	50	Hysterectomy	DS017M1	wt		NO	YES	60 x 70	85 x 70 x 82	3	NR	ND	3	2
DS020	32	Myomectomy	DS020M1	c.130G>C	p.(G44R)	YES	NO	74	73	3	NR	subserous	>4	0	"progress of subserous fibroid"
DS025	48	Hysterectomy	DS025M	wt		NO	YES	70 x 90	104 x 87 x 78	3 x 3	NR	intramural	1	3	"growth despite UPA treatment"
DS033	42	Hysterectomy	DS033M1	c.131G>A	p.(G44D)	YES	NO	70	48	2 x 3	VGR	intramural	>8	2	"good effect of treatment on both myoma shrinkage and wellbeing"
DS034	48	Hysterectomy	DS034M1	c.130G>A	p.(G44S)	YES	NO	41 x 35 x 33	40 x 35 x 40	3	NR	subserous	3	2	"smaller fibroid unchanged in size"
DS034	48	Hysterectomy	DS034M2	c.115_141del27	p.(L39_N47del)	YES	NO	71 x 61 x 56	58 x 60 x 60	3	VGR	submucous	3	2	"response as the size of the fibroids has decreased"
DS038	51	Hysterectomy	DS038M1	wt		NO	YES	48 x 49 x 54	55 x 55	4	NR	intramural	3	5	"no shrinkage of the fibroid"
DS040	49	Hysterectomy	DS040M1	wt		NO	YES	80	65	2 x 3	VGR	intramural	1	2	"fibroid that shrunk from 8 to 6,5 cm
DS049	36	Hysterectomy	DS049M1	wt		NO	YES	151 x 115 x 120 (uterus measurement)	160 x 160 x 100 (uterus measurement)	3 x 3	NR	ND	1	2	"grown as compared to earlier"
DS051	36	Myomectomy	DS051M	wt		NO	NO	90 x 70	90 x 90 x 80	>3 x 3	NR	intramural	1	2	"fibroid size unchanged"
DS053	40	Myomectomy	DS053M	wt		NO	YES	52 x 46 x 49	77 x 59 x 72	5	NR	submucous	1	0	"some growth"
DS061	52	Hysterectomy	DS061M1	wt		NO	YES	appr. 100	116 x 111	2	NR	intramural	>3	2	"growth despite UPA for 2 months"
DS066	43	Myomectomy	DS066M	wt		NO	NO	ND	70 x 60 x 50	>3	NR	intramural	1	2	"growing fibroid"
DS067	50	Hysterectomy	DS067M1	c.131G>A	p.(G44D)	YES	NO	ND	28	3	NR	intramural	1 (+1 fibroid removed earlier )	3	"the fibroid did not shrink"
DS070	44	Hysterectomy	DS070M1	c.131G>C	p.(G44A)	YES	NO	43 x 40 x 45	21 x 28	4 x 3	VGR	intramural	>2	2	"significant shrinkage"
DS070	44	Hysterectomy	DS070M2	c.131G>T	p.(G44V)	YES	NO	25	17	4 x 3	GR	submucous	>2	2	"good shrinkage effect on fibroid with UPA"
DS081	53	Hysterectomy	DS081M1	wt		NO	NO	60 x 70	95 x 75	several 3 months courses between 2013-2017	NR	intramural	1	2	"growth despite of UPA treatment"
DS085	51	Hysterectomy	DS085M1	wt		NO	NO	50	56	3	NR	intramural	1 or 2	2	"increase in size despite of UPA treatment"
DS107	41	Myomectomy	DS107M1	c.131G>T	p.(G44V)	YES	NO	42 x 40	32 x 26	3	VGR	intramural	3	0	"clear UF shrinkage"
DS107	41	Myomectomy	DS107M2	c.125_130del6	p.(K42_G44delinsS)	YES	NO	39 x 42	25 x 26	3	VGR	intramural	3	0	"clear UF shrinkage"
DS118	30	Myomectomy	DS118M	wt		NO	NO	65 x 45	51 x 32 x 45	3	GR	submucous	1	0	"some shrinkage of the fibroid"
DS127	45	Myomectomy	DS127M	wt		NO	YES	60	98 x 92 x 97	2 x 3	NR	intramural	2	0
DS132	47	Hysterectomy	DS132M2	c.128A>C	p.(Q43P)	YES	NO	80	62 x 69	3	VGR	intramural	>7	1	"reduction of fibroid"
DS134	44	Hysterectomy	DS134M	c.124_150del 27	p.(K42_A50del)	YES	NO	81 x 77 x 77	90 x 84 x 89	3 x 3	NR	intramural	1	2	"tested UPA several times but the fibroid did not shrink"
DS137	52	Hysterectomy	DS137M1	c.131G>T	p. (G44V)	YES	NO	47 x 41 x 62 (after 1 year of treatment)	70	several 3 months courses between 2015-2018	NR	ND	1	2
DS140	50	Hysterectomy	DS140M1	wt		NO	YES	60 x 60	91 x 94	3 x 3	NR	ND	> 2	3	"growth of fibroid"
DS140	50	Hysterectomy	DS140M2	wt		NO	NO	46 x 47	60 x 64	3 x 3	NR	ND	> 2	3	"growth during UPA treatment"
14UA020	42	Hysterectomy	14UA020M7	wt		NO	YES	24 x 31 x 35	50 x 30	2 x 3	NR	submucous	1	3	"on UPA treatment. Despite this the fibroid has grown"
14UA022	38	Hysterectomy	14UA022M12	wt		NO	NO	55 x 55	72 x 55 x 60	3	NR	intramural	1	2	"not responded to UPA treatment but grown.
16UA003	54	Hysterectomy	16UA003M29	wt		NO	NO	over 100	75-80	3	GR	subserous	several	3	"tried UPA, which resulted in some shrinkage"
16UA014	46	Hysterectomy	16UA014M32	wt		NO	YES	65	91,5 x 68,5 x 50	4	NR	intramural	2	2
16UA018	44	Hysterectomy	16UA018M19	wt		NO	NO	ND	80 x 80 x 90	12	NR	ND	2	1	"good effect on bleeding, but the fibroid did not shrink"
16UA022	43	Hysterectomy	16UA022M26	c.130G>A	p.(G44S)	YES	NO	86 x 84 x 82	85 x 60 x 60	2 x 3	VGR	intramural	4	1	"clear clinical improvement. The largest fibroid has shrunk"
15UA008	39	Myomectomy	15UA008M9	wt		NO	NO	66 x 74 x 51	80 x 80 x 60	3	NR	subserous	1	2	"fibroid that has rather grown"
15UA009	40	Myomectomy	15UA009M7	c.130G>T	p.(G44C)	YES	NO	80 x 90 (after 1,5 months of treatment)	75 x 73	4	GR	ND	1	0	"the fibroid turned and slightly shrunk"
15UA018	44	Hysterectomy	15UA018M15	wt		NO	NO	appr. 100	appr. 100	3	NR	intramural	4	0	"the fibroid did not change in size upon UPA treatment"
15UA020	45	Hysterectomy	15UA020M17	wt		NO	NO	40	47 x 35	3	NR	intramural	1	2
15UA021	47	Hysterectomy	15UA021M24	c.131G>A	p.(G44D)	YES	NO	ND	50	3.5	NR	submucous	2	2	"fibroid of unchanged size after UPA treatment"
15UA021	47	Hysterectomy	15UA021M25	c.131G>T	p.(G44V)	YES	NO	60 x 60	63 x 53	3.5	NR	submucous	2	2	"fibroid of unchanged size after UPA treatment"
15UA022	48	Hysterectomy	15UA022M18	c.130G>A	p.(G44S)	YES	NO	ND	70 x 70	2 x 3	NR	intramural	2	1	"a uterus fibroid treated with UPA for 6 months without any greater effect"
16UA007	49	Hysterectomy	16UA007M13	c.105_119del15	p.(E35_N40delinsD)	YES	NO	50	60 x 60	3	NR	ND	>3	1
14UA013	46	Hysterectomy	14UA013M1	wt		NO	NO	55 x 60	35 x 40	3	VGR	subserous	1	2	"thus the fibroid shrunk from 55 x 60 to 35 x 40 mm"
16UA023	42	Hysterectomy	16UA023M16	wt		NO	NO	100	119 x 99	3	NR	ND	1	0	"thus no significant shrinkage of this fibroid upon UPA treatment"
My6425	51	Hysterectomy	My6425m1	wt		NO	YES	52 x 46	52 x 47	3	NR	intramural	2	2	"despite UPA has not gotten smaller"
My6432	46	Hysterectomy	My6432m1	wt		NO	NO	90 x 65	80 x 60 x 44	6	GR	ND	1	2	"UPA has not made the myoma significantly smaller"
My6433	45	Hysterectomy	My6433m2	c.130G>A	p.G44S	YES		42	25	3	VGR	intramural	3	2
My6444	41	Hysterectomy	My6444m1	wt		NO	YES	40	40 x 50	3	NR	intramural	1	0	"myoma just kept on growing during UPA"
My6449	47	Hysterectomy	My6449m1	c.131G>C	p.G44A	YES		53 x 57	59 x 54 x 63	3	NR	intramural	3	0	"largest myoma has not significantly changed in size"
My6449	47	Hysterectomy	My6449m2	c.131G>T	p.G44V	YES		33 x 33	29 x 23 x 26	3	GR	intramural	3	0
My6455	48	Hysterectomy	My6455m1	c.131G>A	p.G44D	YES		54	43 x 30	6	VGR	intramural	2	0
My6455	48	Hysterectomy	My6455m2	c.131G>T	p.G44V	YES		25	15	6	VGR	intramural	2	0
My6459	44	Hysterectomy	My6459m1	wt		NO	NO	77 x 66	70	3	GR	intramural	2	2
My6459	44	Hysterectomy	My6459m2	c.131G>A	p.G44D	YES		25	25 x 25	3	NR	ND	2	2
My6463	52	Hysterectomy	My6463m1	wt		NO	NO	60	55 x 44	3	GR	intramural	2	3
My6463	52	Hysterectomy	My6463m2	wt		NO	NO	40	53 x 45	3	NR	intramural	2	3	"on the front wall fundal myoma seems to have grown a little 53 x 45 mm"
My6464	45	Hysterectomy	My6464m1	wt		NO	YES	100 x 80	90 x 50 x 60	2 x 3	VGR	intramural	2	2
My6476	45	Hysterectomy	My6476m1	wt		NO	YES	64 x 23	50	max 6	VGR	submucous	2	4
My6480	42	Hysterectomy	My6480m1	c.125_145del21	p.K42_P49delinsT	YES		70	70	6	NR	intramural	1	2	"myoma unchanged"
My6482	46	Hysterectomy	My6482m1	c.131G>A	p.G44D	YES		100	100	5	NR	intramural	6	0	"myoma large still despite UPA"
My6486	39	Hysterectomy	My6486m1	wt		NO	YES	70 x 83	70 x 81	3	NR	intramural	1	0	"so myoma is unchanged "
My6492	40	Hysterectomy	My6492m1	wt		NO	NO	58 x 50	30 x 40	3	VGR	intramural	2	1	"clearly shrinking during UPA has happened."
My6494	48	Hysterectomy	My6494m1	c.117_131del15	p.L39_G44delinsF	YES		67 x 77	48 x 47	3	VGR	intramural	3	1	"in the back wall the largest myoma from previous [visit] clearly shrunken "
My6495	42	Hysterectomy	My6495m1	c.131G>A	p.G44D	YES		32 x 28	32 x 26 x 26	3	NR	intramural	2	2
My6501	52	Hysterectomy	My6501m1	c.130G>A	p.G44S	YES		50	40	6	VGR	intramural	6	1
My6529	44	Hysterectomy	My6529m1	c.134_145del12	p.F45_P49delinsS	YES		50 x 37 x 61	59 x 49 x 60	3	NR	submucous	5	0	"size now larger than before the start of UPA"
My6543	44	Hysterectomy	My6543m1	c.128_136del9, c.137A>T	p.Q43L;G44_N46del	YES		42 x 36	45 x 45	> 3	NR	submucous	1	1
My6212	44	Hysterectomy	My6212m1	c.123_134del12	p.K42_F45del	YES		84 x 82	70	3	VGR	intramural	4	0	"UPA treatment starting 12/2014 for 3 months, myomas have shrunken some with it"
My6212	44	Hysterectomy	My6212m2	c.107T>G	p.L36R	YES		ND	8	3	GR	ND	4	0	"UPA treatment starting 12/2014 for 3 months, myomas have shrunken some with it"
My6212	44	Hysterectomy	My6212m3	c.100-8T>A	p.E33_D34insPQ	YES		ND	8	3	GR	ND	4	0	"UPA treatment starting 12/2014 for 3 months, myomas have shrunken some with it"
My6212	44	Hysterectomy	My6212m4	c.83_99+1del18	p.D28_E33del	YES		ND	8	3	GR	ND	4	0	"UPA treatment starting 12/2014 for 3 months, myomas have shrunken some with it"
My6229	41	Hysterectomy	My6229m1	wt		NO	NO	56 x 45	40	3	VGR	intramural	4	0
My6229	41	Hysterectomy	My6229m2	wt		NO	NO	28 x 34	20	3	VGR	intramural	4	0
My6266	43	Hysterectomy	My6266m1	c.130G>A	p.G44S	YES	NO	38 x 36	35	2 x 3	GR	submucous	2	2
My6270	37	Hysterectomy	My6270m1	wt		NO	YES	75 x 69	80 x 70	3	NR	intramural	1	2	"UPA treatment ineffective"
My6274	42	Hysterectomy	My6274m1	wt		NO	NO	50 x 34	45	3	GR	ND	1	3
My6293	50	Hysterectomy	My6293m1	wt		NO	YES	40 x 48 or 40 x 55	67 x 54 x 55 or 44 x 45 x 71	2 x 3	NR	intramural	1	0	"myomas have thus grown a little compared to the last time"
My6327	53	Hysterectomy	My6327m1	wt		NO	YES	50	60	3	NR	intramural	6	2
My6327	53	Hysterectomy	My6327m2	c.131G>T	p.G44V	YES		57 x 50	40	3	VGR	intramural	6	2
My6361	51	Hysterectomy	My6361m1	wt		NO	YES	32 x 23	40	3	NR	submucous	2	2
My6361	51	Hysterectomy	My6361m2	wt		NO		10	10	3	NR	intramural	2	2
My6370	44	Hysterectomy	My6370m1	c.131G>T	p.G44V	YES		26 x 26	23	2 x 3	NR	intramural	2	2
My6390	54	Hysterectomy	My6390m1	c.122T>G	p.V41G	YES		85 x 89	57 x 57	3	VGR	ND	2	0	"now gynecologically asymptomatic"
My6390	54	Hysterectomy	My6390m2	c.[117_137del21;141C>G]	p.[L39_N46delinsFN47K]	YES		50	38 x 32	3	VGR	intramural	2	0	"now gynecologically asymptomatic"
My6403	47	Hysterectomy	My6403m1	c.130G>C	p.G44R	YES		60 x 60	45 x 40 x 42	3	VGR	intramural	1	2
My6406	46	Hysterectomy	My6406m1	c.131G>A	p.G44D	YES		55	40	3 (not directly before hysterectomy)	VGR	ND	8	1	"UPA treatment, with which myomas have got smaller"
My6406	46	Hysterectomy	My6406m2	c.131G>C	p.G44A	YES		32	20	3 (not directly before hysterectomy)	VGR	subserous	8	1	"UPA treatment, with which myomas have got smaller "
My6409	47	Hysterectomy	My6409m1	wt		NO	NO	80	90	4 x 3	NR	ND	1	0	"the largest myoma on back wall continues to grow"
My6410	42	Hysterectomy	My6410m1	c.130G>A	p.G44S	YES		ND	ND	2 x 3	NR	intramural	7	3
My6410	42	Hysterectomy	My6410m2	c.130G>T	p.G44C	YES		ND	ND	2 x 3	NR	ND	7	3
My6410	42	Hysterectomy	My6410m3	c.130G>A	p.G44S	YES		ND	ND	2 x 3	VGR	intramural	7	3
My6413	50	Hysterectomy	My6413m1	wt		NO	NO	39 x 42	38 x 40 x 45	3	NR	ND	1	3	"myoma same in regards the size "
My6414	49	Hysterectomy	My6414m1	c.128A>C; c.138_140del3; c.143A>T	p.Q43P; p.N47del; p.Q48L	YES		39 x 48	46 x 41 x 38	3	NR	ND	1	0	"UPA treatment has had no effect on the size of the largest myoma"
My6510	48	Hysterectomy	My6510m1	c.145_159del15	p.P49_G53del	YES		50	50	3 (not directly before hysterectomy)	NR	ND	1	0
My8012	44	Hysterectomy	My8012m1	c.130G>C	p.G44R	YES		50	30	3	VGR	ND	4	1
My8029	57	Hysterectomy	My8029m1	c.115_159del45	p.L39_G53del	YES		30	15	3	VGR	ND	2	1
My8029	57	Hysterectomy	My8029m2	c.130G>T	p.G44C	YES		30	25	3	GR	subserous	2	1
My6363	49	Hysterectomy	My6363m1	wt		NO	NO	40	35 x 31	2	GR	submucous	3	1	"on the right side I cannot clearly distinguish a large myoma anymore "
My6578	56	Hysterectomy	My6578m1	wt		NO	YES	52 x 34	26 x 30 x 35	3	VGR	submucous	1	1
My6596	49	Hysterectomy	My6596m1	c.131G>A	p.G44D	YES		35	25	3	VGR	submucous	4	1
	The DS-sample series were collected in Sweden, 14-16UA-samples retrieved from Stockholm Medical Biobank, and the My-samples collected in Finland. MED12 NM_005120.2 was used as a reference sequence.
	Abbreviations: UFs: uterine fibroids, VGR: very good response to treatment; GR: good response; NR: non-responding; wt: wild-type for MED12 mutations; ND: not determined; UPA: Ulipristal acetate
