# Supplementary material for: Molecular subclass of uterine fibroids predicts tumor shrinkage in response to ulipristal acetate
Source: Hum Mol Genet. 2022 Sep 1;32(7):1063–71. doi: 10.1093/hmg/ddac217 (PMC10026225; doi:10.1093/hmg/ddac217)
Supplement: HMG-2022-CE-00190_Kolterud_Table_S3_Histopathological_evaluation_ddac217 [file hmg-2022-ce-00190_kolterud_table_s3_histopathological_evaluation_ddac217.xlsx]

## Sheet: sheet1
Patient	Tumor	Subclass	Scoring	Necrosis	Edema	Hemorrhage
My6425	My6425m1	HMGA2	NR	-	+	-
My6432	My6432m1	wt	GR	-	+	-		-	none
My6433	My6433m2	MED12	VGR	-	-	-		+	<10%, slight or very slight
My6444	My6444m1	HMGA2	NR	-	++	-		++	10-50%, moderate
My6449	My6449m1	MED12	NR	-	+	-		+++	>50%, extensive
My6449	My6449m2	MED12	GR	-	-	-
My6455	My6455m1	MED12	VGR	-	-	-
My6455	My6455m2	MED12	VGR	-	+	-		H&E sections not available for samples My6480m1, My6543m1, My6403m1
My6459	My6459m1	wt	GR	++	-	-
My6459	My6459m2	MED12	NR	-	-	-
My6463	My6463m1	wt	GR	-	-	-
My6463	My6463m2	wt	NR	-	-	-
My6464	My6464m1	HMGA2	VGR	-	+	-
My6476	My6476m1	HMGA2	VGR	+	-	-
My6480	My6480m1	MED12	NR	H&E section not available
My6482	My6482m1	MED12	NR	+	-	-
My6486	My6486m1	HMGA2	NR	-	-	-
My6492	My6492m1	wt	VGR	-	+	+
My6494	My6494m1	MED12	VGR	-	+	-
My6495	My6495m1	MED12	NR	-	-	-
My6501	My6501m1	MED12	VGR	-	+	-
My6529	My6529m1	MED12	NR	-	-	-
My6543	My6543m1	MED12	NR	H&E section not available
My6212	My6212m1	MED12	VGR	-	+	-
My6212	My6212m2	MED12	GR	-	-	-
My6212	My6212m3	MED12	GR	-	-	-
My6212	My6212m4	MED12	GR	-	-	-
My6229	My6229m1	wt	VGR	-	-	-
My6229	My6229m2	wt	VGR	-	-	-
My6266	My6266m1	MED12	GR	-	-	-
My6270	My6270m1	HMGA2	NR	-	+	-
My6274	My6274m1	wt	GR	-	+	-
My6293	My6293m1	HMGA2	NR	-	+	-
My6327	My6327m1	HMGA2	NR	-	++	-
My6327	My6327m2	MED12	VGR	-	++	-
My6361	My6361m1	HMGA2	NR	-	-	-
My6361	My6361m2	?	NR	-	-	-
My6370	My6370m1	MED12	NR	-	-	-
My6390	My6390m1	MED12	VGR	-	-	-
My6390	My6390m2	MED12	VGR	-	-	-
My6403	My6403m1	MED12	VGR	H&E section not available
My6406	My6406m1	MED12	VGR	-	-	-
My6406	My6406m2	MED12	VGR	-	-	-
My6409	My6409m1	wt	NR	-	-	-
My6410	My6410m1	MED12	NR	-	+	-
My6410	My6410m2	MED12	NR	-	+	-
My6410	My6410m3	MED12	VGR	-	-	-
My6413	My6413m1	wt	NR	-	+	-
My6414	My6414m1	MED12	NR	+	-	-
My6510	My6510m1	MED12	NR	-	+	-
My8012	My8012m1	MED12	VGR	-	-	-
My8029	My8029m1	MED12	VGR	-	-	-
My8029	My8029m2	MED12	GR	-	+	-
My6363	My6363m1	wt	GR	-	+	-
My6578	My6578m1	HMGA2	VGR	-	-	-
My6596	My6596m1	MED12	VGR	-	+	-
