# Supplementary material for: Molecular subclass of uterine fibroids predicts tumor shrinkage in response to ulipristal acetate
Source: Hum Mol Genet. 2022 Sep 1;32(7):1063–71. doi: 10.1093/hmg/ddac217 (PMC10026225; doi:10.1093/hmg/ddac217)
Supplement: HMG-2022-CE-00190_Kolterud_Table_S4_Clinical_characteristics_ddac217 [file hmg-2022-ce-00190_kolterud_table_s4_clinical_characteristics_ddac217.xlsx]

## Sheet: Sheet1
Patient	Age at surgery	Type of surgery	Tumor	Subclassification*	Size before treatment (mm)	Size after treatment (mm)	Treatment duration (months)	Scoring	Tumor type	Total UFs	Parity	Treating clinicians' comment	Reasons for exclusion
14UA001	54	Hysterectomy	14UA001M8	wt for MED12	120 x 110	130	3 + 2	UD	ND	1	2		Tissue softening, in absence of shrinkage
14UA002	53	Hysterectomy	14UA002M4	HMGA2	80 x 90	ND	2	UD	ND	1	2	"same measures as previously"	Too short treatment
14UA003	53	Hysterectomy	14UA003M2	wt for MED12	90	85 x 90 x 75 (after 2 months)	3	UD	ND	multiple	1		Too short treatment
14UA004	51	Hysterectomy	14UA004M5	wt for MED12	45 x 45	50 x 50	<3	UD	intramural	1	0	"appears unchanged"	Too short treatment
14UA005	55	Hysterectomy	14UA005M11	wt for MED12	95 x 79 x 107	80 - 100	3 + 2	UD	submucous	2	2	"not the slightest effect on the fibroid"	Not possible to connect measurements to individual fibroids
14UA006	50	Hysterectomy	-	-	130 x 130 x 150	ND	2	UD	intramural	1	2		Too short treatment
14UA007	50	Hysterectomy	14UA007M3	wt for Med12	ND	56 x 50	3	UD	subserous	1	4	"tried UPA without effect"	No measurements before treatment
14UA008	49	Hysterectomy	-	-	70 to 80	70 to 80	3	UD	intramural	3	0	"difficult to measure any size reduction in response to UPA the pressure on the bladder and urine retention are gone and the uterus more mobile which points to shrinkage	Reduced pressure symptoms in absence of shrinkage
14UA009	48	Hysterectomy	-	-	35	ND	5	UD	ND	4	3		No measurements after treatment
14UA010	48	Hysterectomy	14UA010M9	MED12	70 x 40 x 70	90 x 60 x 50	3	N	submucous	2	0	"by ultrasound measures the myoma does not appear to have shrunk"	Not possible to connect measurements to individual fibroids
14UA011	47	Hysterectomy	14UA011M10	wt for Med12	38 x 37	ND	1	UD	intramural	1	2		Too short treatment
14UA012	47	Hysterectomy	14UA012M6	MED12	85	70 x 80	3	UD	ND	1	2		Too short treatment
14UA014	46	Hysterectomy	14UA014M1	MED12	ND	ND	3	G	ND	20	3	"some shrinkage" according to referral	No individual fibroid measurements
14UA016	44	Hysterectomy	-	-	ND	orange sized	?	UD	subserous	1	3		Not sure that she took UPA
14UA017	43	Hysterectomy	-	-	ND	ND	4	UD	ND	multiple			No individual fibroid measurements
15UA002	32	Myomectomy	15UA002M5	MED12	44 x 56	40 x 50	3	N	ND	>2	0	"limited effect on size reduction"	Not possible connect measurements to individual fibroids
15UA004		Myomectomy	-	-	90 x 90 x 70	90 x 90 x 100	3	UD	ND	1	2		Tissue softening, in absence of shrinkage
15UA005		Hysterectomy	-	-	35	35 x 40	<3	UD	ND	multiple	2	"unchanged size on the uterine fibroid"	Too short treatment
15UA006	38	Myomectomy	-	-	97 x 110 x 77	89 x 84 x 74	3	UD	intramural	1	1	"slightly reduced size and necrosis suspicion"	Difficult to know if shrinkage is due to treatment or necrosis
15UA007		Myomectomy	-	-	100 x 70	ND	<3	UD	ND	1	3		Too short treatment
15UA010	41	Hysterectomy	-	-	65 x 54	60 x 50 x 45	3	UD	intramural	1	3		No clear shrinkage, difficult to judge
15UA011	41	Myomectomy	15UA011M12,M13	2 UFs both MED12	97 x 93	102 x 90	6	UD	ND	12	0	"the patient experiences smaller and softer belly"	Not possible to connect measurements to individual fibroids
15UA012		Hysterectomy	-	-	24 x 26 x 30	25 x 25 x 30	3	UD	intramural	1	2	"unchanged size of the myoma"	Apoptotic cells, in absence of shrinkage
15UA015		Myomectomy	-	-	40 to 50	resection during treatment	3	UD	ND	1	2		Too short treatment (resection after half treatment period)
15UA016		Myomectomy	-	-	70	75	3 x 3	UD	ND	>4	2	"pressure symptoms have improved"	Not possible to connect measurements to individual fibroids
15UA017	43	Hysterectomy	15UA017M11, M16	one MED12 UF one wt for MED12	40 x 40	39 x 35 x 41	3	N	submucous	2	0	"non satisfactory effect of UPA"	Not possible to connect measurements to individual fibroids
15UA019		Hysterectomy	-	-	100 mm conglomerate	70 x 80	8	UD	ND	multiple	0	"the fibroid did not shrink after UPA"	Not possible to connect measurements to individual fibroids
15UA023	48	Hysterectomy	15UA023M14	MED12	several UFs, together 100 mm	larger UF complex	5 x 3	G	ND	12	0	"difficult to say exactly which of these fibroids correspond to those that have been measured before"	No individual fibroid measurements
15UA024		Hysterectomy	-	-	65 x 75 x 68	ND	<3	UD	ND	1	0		Too short treatment
15UA026	43	Myomectomy	-	-	ND	ND	4 x 3	UD	intramural	ND	0		No measurements before treatment, resection during treatment
15UA027	44	Hysterectomy	-	-	10 x 120, 30 x 40	130 x 110 , 49 x 60	2 x 3	UD	ND	ND	0	"thus no shrinkage of the patient's fibroids"	Reduced pressure symptoms in absence of shrinkage
16UA001	56	Hysterectomy	16UA001M18	wt for Med12	ND	65 x 43	3	N	submucous	7	3	"no improvement on symptoms or fibroid size"	No measurements before treatment
16UA002	55	Hysterectomy	16UA002M33	wt for Med12	80	ND	3	UD	intramural	2	3	"questionable compliance on medication."	Not sure that she took UPA
16UA005	49	Hysterectomy	-	-	70 x 50	59 x 52	6	UD	intramural	1	0	"regression of fibroids and symptoms that subsided"	Initial shrinkage followed by growth
16UA006	49	Hysterectomy	16UA006M21	wt for Med12	90 x 80 x 70	86 x 61	6	UD	subserous	1	3	"some effect of UPA but the symptoms have not completely disappeared"	Perhaps some shrinkage, liquified already before treatment start
16UA008	49		16UA008M15	MED12	65 x 65 x 75	ND	ND	UD	intramural				Not sure that she took UPA
16UA009	49	Hysterectomy	16UA009M25	wt for Med12	23 x 25 x 28	16	3	UD	intramural	1	2		Size at surgery significantly differs from after treatment measures
16UA010	49	Hysterectomy	16UA010M23	MED12	90 x 70 x 100	104 x 74 x 79	6	UD	ND	>2	3		Reduced pressure symptoms in absence of shrinkage
16UA011	48		16UA011M26,M27	2 UFs, both MED12	45 x 50	ND	6	G	ND	multiple		"myomas that shrunk quite well"	No measurements of individual fibroids
16UA012	47	Hysterectomy	16UA012M24	wt for Med12	110 x 110 x 110	110 x 105 x 102	3	UD	ND	1	3	"can not measure any reduction in the size of the fibroid"	Reduced pressure symptoms in absence of shrinkage
16UA016	45	Hysterectomy	16UA016M22	wt	80	71 x 95	6	UD	intramural	1	4	"tried UPA with no effect"	Reduced pressure symptoms in absence of shrinkage
16UA017	44	Hysterectomy	16UA017M20	MED12	60	60	3	UD	ND	multiple	2	"difficult to assess UPA's effect"	Not possible to connect measurements to individual fibroids
16UA020	44	Hysterectomy	16UA020M27	-	40 x 50	50 x 50	5	UD	intramural	multiple	2	"pressure problems persist"	Reduced pressure symptoms in absence of shrinkage
16UA021	43	Hysterectomy	16UA021M14	MED12	2 UFs 80 mm	80 x 69 and 54 x 51	3	N + G	ND	2		"one UF shrunk one did not"	Not possible to connect measurements to individual fibroids
16UA024	40	Hysterectomy	16UA024M28	wt for Med12	88 x 87	89 x 69	3 + 2	UD	ND	2	3		Tissue softening, in absence of shrinkage
DS016	46	Myomectomy	DS016M1	four pieces, all wt for MED12	55, 50, 35, 35	42 x 52, 34 x 31	3	UD	ND	4	1	"control one month ago, then the myoma had regressed"	Not possible to connect measurements to individual fibroids
DS019	33	Myomectomy	DS019M1	three pieces, all wt for MED12	ND	11 x 10 x 12	4	UD	subserous	3	0	"no effect at all on myoma size"	Tissue softening, in absence of shrinkage
DS023	36	Myomectomy	DS023M	wt for Med12	ND	47 x 49 x 43	4	UD	intramural	1	1	"no significant effect of UPA after three months of treatment"	No measurements before treatment
DS030	38	Myomectomy	DS030M1	four fragments, largest MED12	200 x 170-180	180 x 200	3	UD	subserous	3	1	"UPA has not worked"	Unspecific measurements (very large fibroid)
DS037	28	Myomectomy	DS037M	wt for Med12	80 x 80 x 80	ND	3	UD	intramural	3	0	"good response to UPA"	Confounding treatment
DS039	45	Hysterectomy	DS039M1	MED12	36 x 41 x 36	35 x 40 x 35	3	UD	intramural	2	0	"good effect of UPA"	Hyalinization, in absence of shrinkage
DS041	48	Hysterectomy	DS041M1	eleven UFs, ten MED12, one wt for MED12	3 x UFs 50, 42, 48 5-10 x several	ND	3 + 4	UD	intramural/subserous/submucous	11	2	"excellent effect of UPA treatment"	No measurements of individual fibroids
DS059	47	Hysterectomy	DS059M	HMGA2	80	90 x 10	6	UD	intramural	1	2	"big fibroid that did not respond to UPA"	Hyalinization, in absence of shrinkage
DS062	43	Hysterectomy	DS062M1	two UFs, both wt for MED12	120 x 100 x 100	110 x 130	3	UD	ND	2	2		Hyalinization, in absence of shrinkage
DS069	46	Hysterectomy	DS069M1	MED12	65 x 72	ND	2	UD	intramural	1	3		Too short treatment
DS072	51	Hysterectomy	DS072M1	MED12	ND	80 x 50	2 x 3?	UD	intramural	1	2	"two courses of UPA without effect"	No measurements before treatment
DS084	53	Hysterectomy	DS084M1	wt for MED12	ND	92 x 98 x 78	3	UD	intramural	1	3		No measurements before treatment
DS092	43	Myomectomy	DS092M	HMGA2	85 x 95	81 x 66 x 77	4 x 3	UD	subserous	1	3	"not sure if it really decreased compared to last time"	Confounding treatment
DS098	43	Hysterectomy	DS098M	wt for MED12		90 x 88 x 86	3	UD	ND	1	2		No measurement before treatment
DS103	48	Hysterectomy	DS103M1	two UFs, both MED12	ND	40	3	UD	ND	>2	2	"responded well to UPA treatment"	No individual fibroid measurements
DS104	43	Hysterectomy	DS104 M1	seven UFs, six MED12 one wt for MED12	ND	ND	at least 3 x 3	UD	ND	10	0		No individual fibroid measurements
DS106	51	Hysterectomy	DS106M	HMGA2	ND	110 x 90 x 80	3 + 3 + 2	UD	ND	1	2		No measurements before treatment
DS119	41	Hysterectomy	DS119M	HMGA2	ND	110	4	UD	submucous	1	5		No measurements before treatment
DS122	49	Hysterectomy	DS122M	MED12	ND	60 x 40	at least 6	UD	subserous	1	2		No measurements before treatment
DS126	30	Myomectomy	DS126M1	four UFs, all MED12	80	ND	3	UD	ND	6	0		No measurements after treatment
DS128	42	Hysterectomy	DS128M	wt for MED12	ND	9,2 x 9,2	6	UD	ND	1	0	"good effect of UPA"	No measurements before treatment
DS133	49	Hysterectomy	DS133M1	two UFs, both MED12	25 x 25	25 x 26 x 22 (after 2 months)	3	UD	intramural	3	3		Too short treatment (measurements after only 2 months)
DS138	47	Myomectomy	DS138M1	three UFs, all MED12	100 x 100	90 x 92	>3	UD	ND	>3	1		Not possible to connect measurements to individual fibroids
My6232	46	Hysterectomy	My6232m1	wt for MED12 and HMGA2	96 x 89	ND	at least 3	UD	ND	1	1	"uterus has become smaller compared to the previous examination."	Lack of before/after or individual fibroid measurements
My6296	50	Hysterectomy	-	-	30	ND	3	UD	ND	6	0	"- - uterus maybe a tad bit smaller looking than during last visit."	Not possible to connect measurements to individual fibroids
My6350	73	Hysterectomy	-	-	ND	ND	ND	UD	ND	2	3		Not sure that she took UPA
My6419	43	Hysterectomy	My6419m1	wt for MED12 and HMGA2	ND	80 x 70	about 6	UD	ND	2	2	"with UPA bleeding has stopped but feeling of pressure has continued."	Lack of before/after or individual fibroid measurements
My6434	51	Hysterectomy	-	-	ND	ND	1	UD	ND	4	4		Too short treatment
My6438	51	Hysterectomy	My6438m2	MED12	35 x 45	35	ND	UD	submucous	2	2		Not sure of compliance with prescribed treatment
My6451	42	Hysterectomy	My6451m1	wt for MED12 and HMGA2	61 x 63 x 71	68 x 81	2 x 0,5	UD	ND	2	3		Too short treatment
My6460	43	Hysterectomy	My6460m1	MED12	30 x 37	35	2	UD	submucous	1	2		Too short treatment
My6472	43	Hysterectomy	-	-	60 x 50 x 60	100 x 80	3 + 2,5	UD	ND	8	0		Not possible to connect measurements to individual fibroids
My6561	50	Hysterectomy	My6561m1	MED12	ND	ND	2 x 3	UD	ND	1	0		Lack of before/after or individual fibroid measurements
My6564	47	Hysterectomy	My6564m1	wt for MED12 and HMGA2	80	80 x 65	3	UD	ND	1	4	"myoma has not grown, rather the opposite."	Confounding treatment
My6572	44	Hysterectomy	-	-	50 x 60	50	2.5	UD	ND	1	0		Too short treatment
My6573	52	Hysterectomy	-	-	ND	ND	0	UD	ND	4	2		Too short treatment
My6611	42	Hysterectomy	My6611m1	HMGA2	50 x 70	60 x 55	1	UD	ND/submucous	1	2		Too short treatment
	The DS-sample series were collected in Sweden, 14-16UA-samples retrieved from Stockholm Medical Biobank, and the My-samples collected in Finland. MED12 NM_005120.2 was used as a reference sequence.
	Abbreviations: UFs: uterine fibroids, VGR: very good response to treatment; GR: good response; NR: non-responding; wt: wild-type for MED12 mutations; ND: not determined; UPA: Ulipristal acetate
	* Very few of the excluded samples have been screened for HMGA2 overexpression.
